# Supplementary material for: Deciphering Molecular Mechanisms Governing the Reproductive Molt of Macrobrachium nipponense: A Transcriptome Analysis of Ovaries across Various Molting Stages
Source: Int J Mol Sci. 2023 Jul 4;24(13):11056. doi: 10.3390/ijms241311056 (PMC10341968; doi:10.3390/ijms241311056)
Supplement: Supplementary file 1 [file ijms-24-11056-s001.zip]

Archive with 1 entries (1 files):
- ijms-2442956-supplementary.xlsx
