# Supplementary material for: Deciphering Molecular Mechanisms Governing the Reproductive Molt of Macrobrachium nipponense: A Transcriptome Analysis of Ovaries across Various Molting Stages
Source: Int J Mol Sci. 2023 Jul 4;24(13):11056. doi: 10.3390/ijms241311056 (PMC10341968; doi:10.3390/ijms241311056)
Supplement: Supplementary file 1 [file ijms-24-11056-s001.zip › ijms-2442956-supplementary.xlsx]

## Sheet: Additional Table S1. Primer seq
Primer Name	Sequence
kexokinase F	AGCACTTGGAAGACGAGATGATT
kexokinase R	AGTTTGTAGCTTTCCGAGGGATT
sulfotransferase 1C4-like isoform X2 F	GAAGAAGGTAGCAGAACACACCA
sulfotransferase 1C4-like isoform X2 R	CAAGAGGCATATTTGAAGGCAGG
QX_newGene_18879 F	CACACACAGTCAGAGAGGTTCTT
QX_newGene_18879 R	AGATGCTGACCTATTTGCTGACT
sulfotransferase 1A1-like F	AAAATCAAAGGGGACGAACTTGC
sulfotransferase 1A1-like R	AGGTCTATGATGGGAACTCTGGA
collectin-12-like F	GCCTTATACTGTCGAAACGAACG
collectin-12-like R	TGCGTAGGTCATCTTCATCTTGT
Semaphorin-1A F	ATAGTTTGGTTTTCGAGGTCCCA
Semaphorin-1A R	AAACGAAGGTGGAGTTGTGTCTA
vitellogenin 2 F	AGATGGCACAGAGATTTTGACCT
vitellogenin 2 R	TCACCGCTAACTTCTCTTCCATT
solute carrier family 25 member 45-like isoform X1 F	GTGGGACATCCGTTAGATACCAT
solute carrier family 25 member 45-like isoform X1 R	ATATGACGGCGCTTCTTTATCCT
CYP18A1 F	GCAACGAAGTCCACAAGATGTTC
CYP18A1 R	AGATCAGACCAGAAGTGTTGACC
CYP306A1 F	ATACGGTCTGATATGCTCCGATG
CYP306A1 R	GGGTATTTCCTCCCGAAGATGAG
Neverland F	TGGAACAACAAGCAGTACAAAG
Neverland R	CTGGCTGTTCTGAGAGTAGAACT
GPCR Mth F	TATTCCAACCACCAGCTCCTTTT
GPCR Mth R	TCTGCACATAGCTTCTCGATGTT
Ftz-f1 F	CCTACAACCAGTGCGAGGTC
Ftz-f1 R	TCCGAGAATTGCGTAGTGCC
GSK-3β F	CAAGCTCTGTGATTTTGGGAGTG
GSK-3β R	CTGAGGGAACTTGAACTCGGTAT
HR38 F	ATATCTTCTTACAGCACCACCCC
HR38 R	CAGGTCTGCCTTCATCAGTTTTG
EIF F	CATGGATGTACCTGTGGTGAAAC
EIF R	CTGTCAGCAGAAGGTCCTCATTA
